# Supplementary material for: Current Status and Complexity of Three Begomovirus Species in Pepper Plants in Lowlands and Highlands in Java Island, Indonesia
Source: Viruses. 2023 May 30;15(6):1278. doi: 10.3390/v15061278 (PMC10301231; doi:10.3390/v15061278)
Supplement: Supplementary file 1 [file viruses-15-01278-s001.zip]

Archive with 1 entries (1 files):
- viruses-2405330-supplementary.pdf
